# Supplementary material for: Genetic disruption of mitochondrial dynamics and stasis leads to liver injury and tumorigenesis
Source: J Clin Invest. 2025 Dec 16;136(4):e194441. doi: 10.1172/JCI194441 (PMC12904713; doi:10.1172/JCI194441)
Supplement: Supporting data values [file jci-136-194441-s197.xlsx]

## Sheet: Fig 1B
% AREA
	J	I	H	G	F	E	D	C	B	A
1	0.494	0.159	0.111	0.06	0.211	0.421	0.257	0.441	0.107	0.247
2	0.311	1.277	2.806	0.686	1.152	0.488	1.225	0.256	0.395	0.186
3	0.733	2.483	0.244	0.133	3.944	0.583	1.05	0.304	0.076	0.43
4	0.235		0.193	0.955	0.554	0.544	1.073	0.11	0.152	0.17
5	0.326	2.07	0.29	0.363	0.665	0.981		0.183	0.029	0.028
6	0.343	0.128	0.121	0.556	0.257		0.083	0.762	1.237	0.31
7	0.085	0.229		0.324	0.768	0.699	0.504	0.418	0.432	0.213
8	0.61	1.354	1.022	0.458	0.27	0.291	0.156	0.204	0.354	0.139
9	0.413		1.335	0.325	1.062	1.117	1.418	0.568	0.247	0.206
10	0.235	1.331	0.107	0.173	0.435	0.157			0.047	0.071
11	2.231
Pos.	No.	Age	Sex	Organ/Anatomic Site	Pathology diagnosis	TNM	Grade	Stage	Type	IHC Quantification （% Area)
I1	81	21	F	Liver	Normal hepatic tissue	-	-	-	normal	0.159
I2	82	40	F	Liver	Normal hepatic tissue	-	-	-	normal	1.277
I3	83	40	F	Liver	Normal hepatic tissue	-	-	-	normal	2.483
I4	84	19	M	Liver	Normal hepatic tissue (with mild adipose degeneration of hepatocyte)	-	-	-	normal
I5	85	38	M	Liver	Normal hepatic tissue	-	-	-	normal	2.07
I6	86	21	F	Liver	Normal hepatic tissue	-	-	-	normal	0.128
I7	87	40	F	Liver	Normal hepatic tissue	-	-	-	normal	0.229
I8	88	40	F	Liver	Normal hepatic tissue	-	-	-	normal	1.354
I9	89	19	M	Liver	Normal hepatic tissue (with mild adipose degeneration of hepatocyte)	-	-	-	normal
I10	90	38	M	Liver	Normal hepatic tissue	-	-	-	normal	1.331
J1	91	14	F	Liver	Normal hepatic tissue	-	-	-	normal	0.494
J2	92	50	F	Liver	Normal hepatic tissue	-	-	-	normal	0.311
J3	93	35	M	Liver	Normal hepatic tissue	-	-	-	normal	0.733
J4	94	40	M	Liver	Normal hepatic tissue	-	-	-	normal	0.235
J5	95	43	M	Liver	Normal hepatic tissue	-	-	-	normal	0.326
J6	96	14	F	Liver	Normal hepatic tissue	-	-	-	normal	0.343
J7	97	50	F	Liver	Normal hepatic tissue	-	-	-	normal	0.085
J8	98	35	M	Liver	Normal hepatic tissue	-	-	-	normal	0.61
J9	99	40	M	Liver	Normal hepatic tissue	-	-	-	normal	0.413
J10	100	43	M	Liver	Normal hepatic tissue	-	-	-	normal	0.235
A1	1	51	M	Liver	Hepatocellular carcinoma	T2N0M0	1--2	II	malignant	0.247
A2	2	32	M	Liver	Hepatocellular carcinoma	T2N0M0	2	II	malignant	0.186
A6	6	51	M	Liver	Hepatocellular carcinoma	T2N0M0	1--2	II	malignant	0.31
A7	7	32	M	Liver	Hepatocellular carcinoma	T2N0M0	2	II	malignant	0.213
B2	12	55	M	Liver	Hepatocellular carcinoma	T2N0M0	1--2	II	malignant	0.395
B7	17	55	M	Liver	Hepatocellular carcinoma	T2N0M0	1--2	II	malignant	0.432
C3	23	45	M	Liver	Hepatocellular carcinoma	T2N0M0	2	II	malignant	0.304
C8	28	45	M	Liver	Hepatocellular carcinoma	T2N0M0	2	II	malignant	0.204
D2	32	64	M	Liver	Hepatocellular carcinoma	T2N0M0	3	II	malignant	1.225
D7	37	64	M	Liver	Hepatocellular carcinoma	T2N0M0	3	II	malignant	0.504
E2	42	59	M	Liver	Hepatocellular carcinoma	T2N0M0	2--3	II	malignant	0.488
E5	45	59	M	Liver	Hepatocellular carcinoma	T2N0M0	2--3	II	malignant	0.981
E7	47	59	M	Liver	Hepatocellular carcinoma	T2N0M0	2--3	II	malignant	0.699
E10	50	59	M	Liver	Hepatocellular carcinoma	T2N0M0	2--3	II	malignant	0.157
F2	52	50	M	Liver	Hepatocellular carcinoma	T2N0M0	3	II	malignant	1.152
F3	53	55	M	Liver	Hepatocellular carcinoma	T2N0M0	3	II	malignant	3.944
F4	54	53	M	Liver	Hepatocellular carcinoma	T2N0M0	3	II	malignant	0.554
F5	55	49	M	Liver	Hepatocellular carcinoma	T2N0M0	3	II	malignant	0.665
F7	57	50	M	Liver	Hepatocellular carcinoma	T2N0M0	3	II	malignant	0.768
F8	58	55	M	Liver	Hepatocellular carcinoma	T2N0M0	3	II	malignant	0.27
F9	59	53	M	Liver	Hepatocellular carcinoma	T2N0M0	3	II	malignant	1.062
F10	60	49	M	Liver	Hepatocellular carcinoma	T2N0M0	3	II	malignant	0.435
G1	61	61	M	Liver	Hepatocellular carcinoma	T2N0M0	2	II	malignant	0.06
G2	62	50	M	Liver	Hepatocellular carcinoma	T2N0M0	2--3	II	malignant	0.686
G3	63	56	M	Liver	Hepatocellular carcinoma	T2N0M0	3	II	malignant	0.133
G4	64	36	M	Liver	Hepatocellular carcinoma	T2N0M0	3	II	malignant	0.955
G6	66	61	M	Liver	Hepatocellular carcinoma	T2N0M0	2	II	malignant	0.556
G7	67	50	M	Liver	Hepatocellular carcinoma	T2N0M0	3	II	malignant	0.324
G8	68	56	M	Liver	Hepatocellular carcinoma	T2N0M0	3	II	malignant	0.458
G9	69	36	M	Liver	Hepatocellular carcinoma	T2N0M0	3	II	malignant	0.325
H2	72	43	M	Liver	Hepatocellular carcinoma	T2N0M0	3	II	malignant	2.806
H3	73	62	M	Liver	Hepatocellular carcinoma	T2N0M0	3	II	malignant	0.244
H4	74	58	M	Liver	Hepatocellular carcinoma	T2N0M0	3	II	malignant	0.193
H7	77	43	M	Liver	Hepatocellular carcinoma	T2N0M0	3	II	malignant
H8	78	62	M	Liver	Hepatocellular carcinoma	T2N0M0	3	II	malignant	1.022
H9	79	58	M	Liver	Hepatocellular carcinoma	T2N0M0	3	II	malignant	1.335
A3	3	41	M	Liver	Hepatocellular carcinoma	T3N1M0	2	III	malignant	0.43
A4	4	58	M	Liver	Hepatocellular carcinoma	T3N0M0	3	III	malignant	0.17
A5	5	49	M	Liver	Hepatocellular carcinoma	T3N0M0	2	III	malignant	0.028
A8	8	41	M	Liver	Hepatocellular carcinoma	T3N1M0	2	III	malignant	0.139
A9	9	58	M	Liver	Hepatocellular carcinoma	T3N0M0	3	III	malignant	0.206
A10	10	49	M	Liver	Hepatocellular carcinoma	T3N0M0	2	III	malignant	0.071
B1	11	57	M	Liver	Hepatocellular carcinoma	T3N0M0	2	III	malignant	0.107
B3	13	51	M	Liver	Hepatocellular carcinoma	T3N0M0	2	III	malignant	0.076
B4	14	66	M	Liver	Hepatocellular carcinoma	T3N0M0	2	III	malignant	0.152
B5	15	59	M	Liver	Hepatocellular carcinoma	T3N0M0	1	III	malignant	0.029
B6	16	57	M	Liver	Hepatocellular carcinoma	T3N0M0	2	III	malignant	1.237
B8	18	51	M	Liver	Hepatocellular carcinoma	T3N0M0	2	III	malignant	0.354
B9	19	66	M	Liver	Carcinoma tissue (sparse)	T3N0M0	-	III	malignant	0.247
B10	20	59	M	Liver	Hepatocellular carcinoma	T3N0M0	1--2	III	malignant	0.047
C2	22	44	M	Liver	Carcinoma tissue (sparse)	T3N0M0	-	III	malignant	0.256
C4	24	46	M	Liver	Hepatocellular carcinoma	T3N0M0	2	III	malignant	0.11
C5	25	35	M	Liver	Hepatocellular carcinoma	T3N0M0	2	III	malignant	0.183
C7	27	44	M	Liver	Hepatocellular carcinoma	T3N0M0	2	III	malignant	0.418
C9	29	46	M	Liver	Hepatocellular carcinoma	T3N0M0	2	III	malignant	0.568
C10	30	35	M	Liver	Hepatocellular carcinoma	T3N0M0	2	III	malignant
D1	31	49	M	Liver	Hepatocellular carcinoma	T3N0M0	2	III	malignant	0.257
D3	33	31	M	Liver	Hepatocellular carcinoma	T3N0M0	2	III	malignant	1.05
D4	34	55	M	Liver	Hepatocellular carcinoma	T3N0M0	2--3	III	malignant	1.073
D6	36	49	M	Liver	Hepatocellular carcinoma	T3N0M0	2	III	malignant	0.083
D8	38	31	M	Liver	Hepatocellular carcinoma	T3N0M0	2	III	malignant	0.156
D9	39	55	M	Liver	Hepatocellular carcinoma	T3N0M0	2--3	III	malignant	1.418
E1	41	62	M	Liver	Hepatocellular carcinoma	T3N0M0	2	III	malignant	0.421
E3	43	56	M	Liver	Hepatocellular carcinoma	T3N0M0	2	III	malignant	0.583
E4	44	35	M	Liver	Hepatocellular carcinoma	T3N0M0	2--3	III	malignant	0.544
E6	46	62	M	Liver	Hepatocellular carcinoma	T3N0M0	2	III	malignant
E8	48	56	M	Liver	Hepatocellular carcinoma	T3N0M0	2	III	malignant	0.291
E9	49	35	M	Liver	Hepatocellular carcinoma	T3N0M0	2--3	III	malignant	1.117
F1	51	56	M	Liver	Hepatocellular carcinoma	T3N0M0	2--3	III	malignant	0.211
F6	56	56	M	Liver	Hepatocellular carcinoma	T3N0M0	2--3	III	malignant	0.257
G5	65	48	M	Liver	Hepatocellular carcinoma	T3N1M0	3	III	malignant	0.363
G10	70	48	M	Liver	Hepatocellular carcinoma	T3N1M0	3	III	malignant	0.173
H1	71	38	M	Liver	Hepatocellular carcinoma	T3N0M0	3	III	malignant	0.111
H5	75	24	M	Liver	Carcinoma sarcomatodes	T3N0M0	-	III	malignant	0.29
H6	76	38	M	Liver	Hepatocellular carcinoma	T3N0M0	3	III	malignant	0.121
H10	80	24	M	Liver	Carcinoma sarcomatodes	T3N0M0	-	III	malignant	0.107
D5	35	40	F	Liver	Hepatocellular carcinoma	T4N0M0	3	IIIb	malignant
D10	40	40	F	Liver	Hepatocellular carcinoma	T4N0M0	3	IIIb	malignant
C1	21	29	M	Liver	Hepatocellular carcinoma	T4N0M1	2	IVb	malignant	0.441
C6	26	29	M	Liver	Hepatocellular carcinoma	T4N0M1	2	IVb	malignant	0.762
J11	0	58	M	Skin	Malignant melanoma (tissue marker)		-		Malignant	2.231

## Sheet: Fig 2 A-B
2M Male mice ALT
WT	L-Dnm1l KO	L-Mfn1/2/Dnm1l TKO
26	152.27	28.12
22.46	139.18	26
27.06	104.87	40.85
26	151.03	31.48
33.07	115.31	25.11
30.59	131.93	23.34
	170.13
	140.24
2M Male mice AST
WT	L-Dnm1l KO	L-Mfn1/2/Dnm1l TKO
53.59	125.74	89.13
54.29	149.44	28.65
52.35	148.55	74.81
92.32	179.32	46.33
53.76	100.1	69.5
53.41	105.58	54.47
	180.21
	132.81

## Sheet: Fig 2E
WT				Drp1 KO				TKO
Distance name	Length	Width		Distance name	Length	Width		Distance name	Length	Width
D1	1010.75	853.531		D1	1480.77	653.821		D1	1461.94	536.111
D3	1078.92	716.241		D3	1336.1	863.44		D3	1846.73	994.4
D5	1306.72	617.632		D5	681.983	584.912		D5	1250.1	634.931
D7	918.858	727.234		D7	1716.15	1295.03		D7	1871.48	573.354
D9	1352.17	727.024		D9	978.69	672.387		D9	1553.98	449.745
D11	1523.76	1265.58		D11	772.284	596.95		D11	569.241	490.635
D13	1243.56	591.948		D13	1111.3	808.372		D13	720.277	465.942
D15	1093.11	587.238		D15	837.299	643.381		D15	2389.31	940.165
D17	1798.78	681.257		D17	1662.34	807.357		D17	1240.84	756.563
D19	674.052	531.365		D19	1124.88	795.064		D19	1350.68	653.687
D21	926.037	635.507		D21	1110.19	1026.05		D21	1908.12	982.824
D23	1054.95	453.125		D23	2332.42	1034.01		D23	1728.12	998.534
D1	551.138	450.044		D25	1428.34	887.657		D25	1012.65	744.855
D3	505.388	492.309		D1	1378.29	945.371		D27	1839.38	773.595
D5	610.347	456.269		D3	2595.63	1083.64		D29	1500.73	638.621
D7	519.687	426.223		D5	1271.28	1144.33		D31	1367.92	564.45
D9	513.693	392.826		D7	1957.26	1477.84		D33	725.89	508.773
D11	662.388	389.7		D9	992.195	637.417		D35	1012.16	588.484
D13	461.171	337.408		D11	744.277	531.333		D37	1055.84	470.05
D15	374.441	277.154		D13	1106.18	885.555		D39	1425.99	692.85
D17	1017.06	569.857		D15	986.661	632.627		D41	913.395	742.804
D19	464.053	401.456		D17	596.093	449.144		D43	1345.59	915.63
D21	498.67	358.779		D19	895.424	649.604		D45	1656.71	1011.32
D23	1221.45	398.176		D21	994.101	503.772		D47	746.901	527.156
D25	628.635	327.967		D23	1394.43	985.701		D49	934.141	583.484
D27	275.719	265.663		D25	1253.28	969.589		D51	2303.89	657.922
D29	376.32	306.066		D27	939.273	669.388		D53	1588.88	862.14
D31	375.851	247.939		D29	799.963	713.957		D55	1328.26	927.321
D33	425.135	365.354		D31	1322.31	1125.99		D57	1016.53	611.425
D35	348.937	287.92		D33	1327.06	860.936		D59	1013.22	801.495
D37	533.334	255.297		D35	1218.66	777.245		D61	1610.7	850.379
D39	497.852	356.313		D1	795.227	696.409		D63	842.048	398.361
D41	669.784	390.575		D3	1338.22	1175.57		D1	1453.01	1070.41
D43	448.179	305.706		D5	1442.92	1126.33		D3	965.127	676.422
D45	617.241	322.58		D7	835.061	681.884		D5	860.768	696.454
D47	469.507	329.074		D9	1166.76	878.133		D7	781.141	684.531
D49	571.151	349.348		D11	1244.22	746.288		D9	1185.61	915.24
D51	289.257	283.756		D13	2083.99	1159.44		D11	2319.01	1337.16
D53	458.318	381.901		D15	3208.15	1544.29		D13	1764.18	1351.73
D55	453.872	291.118		D17	1035.18	772.174		D15	2556.1	1822
D57	511.026	429.186		D19	1562.7	981.83		D17	814.823	553.718
D59	641.339	389.105		D21	1276.33	775.644		D19	1188.08	481.04
D61	522.626	375.616		D23	1037.3	837.688		D21	1949.55	587.184
D63	334.159	256.159		D25	602.374	554.853		D23	1620.94	883.222
D65	386.006	277.154		D27	1169.11	916.23		D25	1434.09	721.559
D67	717.558	516.368		D29	889.665	721.166		D27	1298.5	922.07
D69	489.278	340.917		D31	1249.27	696.847		D29	1054.62	602.741
D71	488.466	398.425		D33	2923.67	953.829		D31	1777.19	1020.44
D73	569.644	324.08		D35	632.861	547.767		D33	1761.15	812.527
D75	719.552	494.654		D37	2278.17	2073.26		D35	1524.57	1351.13
D77	746.021	535.808		D39	1859.74	1087.4		D37	1924.27	1199
D79	389.7	334.785		D1	1251.98	844.075		D39	2184.55	1042.4
D81	438.031	355.725		D3	726.604	492.745		D41	951.007	503.459
D1	1094.31	928.505		D5	1070.43	735.87		D43	1249.46	599.112
D3	657.458	485.696		D7	1121.77	699.644		D45	1638.28	983.895
D5	1215.54	829.818		D9	1136.71	1021.74		D47	1208.47	729.411
D7	751.301	525.067		D11	2480.55	932.833		D49	1150.25	690.293
D9	1002.47	755.392		D13	3098.03	1053.33		D51	1132.74	705.784
D11	748.86	685.366		D15	1565.15	1329.92		D53	981.177	575.781
D13	897.316	513.787		D17	813.176	664.797		D55	1177.43	622.999
D15	1116.42	657.412		D19	1341.23	1029.89		D57	1367.92	785.799
D17	818.823	622.063		D21	1053.07	918.858		D59	1060.68	680.554
D19	985.49	830.701		D23	1028.7	748.86		D61	701.23	501.333
D21	989.107	732.211		D25	1439.81	797.526		D63	1575.22	1048.23
D1	1703.48	1280.87		D27	950.432	635.891		D65	829.545	516.116
D3	821.622	722.176		D29	1467.69	1051.7		D67	1679.27	1404.36
D5	1176.79	1038.81		D31	2062.93	1351.22		D1	1422.34	831.356
D7	1915.3	1028.99		D1	987.47	718.92		D3	1031.64	626.935
D9	875.124	790.034		D3	2408.73	704.209		D5	868.807	573.378
D11	1081	991.464		D5	1096.79	669.965		D7	1532.71	1060.82
D13	755.306	620.709		D7	868.84	675.409		D9	1360.77	668.796
D15	877.003	762.344		D9	1467.02	454.201		D11	2593.64	1065.46
D17	958.975	764.384		D11	1279.56	806.468		D13	900.306	465.604
D19	1789.69	1275.3		D13	1629.35	856.708		D15	1226.44	781.758
D21	1187.48	666.147		D15	1141.43	989.107		D17	1442.8	984.685
D23	1782.12	691.838		D17	905.88	584.738		D19	602.786	565.787
D25	950.211	704.459		D19	2747.79	953.925		D21	1209.98	925.422
D27	1271.38	1077.17		D21	2039.08	1383.36		D23	1740.15	1103.79
D29	1330.49	1162.03		D23	1578.14	1023.91		D25	1182.16	941.331
D31	971.744	794.472		D25	944.796	796.492		D27	2150.3	1430.85
D33	1223.15	933.915		D27	925.047	838.562		D29	645.469	467.383
D35	963.928	784.438		D29	1009.3	708.357		D31	1020.58	698.375
D37	1228.08	1023.14		D31	1542.94	958.521		D33	1401.9	785.547
D39	2068.19	785.289		D33	2112.63	1498.31		D35	1771.29	819.291
D41	1119.62	835.319		D35	851.849	587.81		D37	1364.13	1168.22
D43	1071.7	798.55		D37	1057.23	889.665		D39	1097.01	686.073
D45	1464	662.53		D39	1071.77	671.193		D41	852.672	585.139
D47	1292.04	760.415		D41	990.987	877.299		D43	1186.95	810.286
D49	1018.26	929.185		D43	1337.74	980.772		D45	618.59	367.469
D51	890.248	707.044		D45	1447.87	951.619		D47	1189.12	565.787
D53	1016.86	662.597		D1	2109.91	540.476		D49	770.957	689.565
D55	856.57	631.23		D3	3700.89	1158.89		D51	1874.32	1249.02
D57	672.728	441.687		D5	1858.82	917.528		D53	1057.44	553.615
D59	775.71	590.961		D7	805.294	652.706		D55	898.412	656.604
D61	1761.15	590.961		D9	917.096	835.061		D57	2480.09	1335.27
D63	966.878	710.246		D11	1497.33	818.264		D59	1965.4	1094.38
D65	1049.17	589		D13	2457.45	1611.27		D61	1653.47	837.01
D67	821.622	611.754		D15	717.262	663.097		D63	1291.89	983.265
D69	1325.13	978.271		D17	751.991	348.073		D65	1600.32	892.707
D71	866.128	732.698		D19	877.125	671.148		D67	1374.98	671.468
D1	1671.62	827.02		D21	1451.89	765.665		D1	871.065	505.335
D3	800.721	642.411		D23	1371.2	1046.09		D3	1530.77	1051.28
D5	847.378	654.964		D25	2237.87	1162.8		D5	1100.42	637.035
D7	1065.75	806.038		D27	950.432	699.906		D7	1776.82	1355.45
D9	1414.47	1147.69		D29	2280.42	783.941		D9	1310.17	1130.94
D11	817.767	654.964		D31	738.395	496.201		D11	1126.1	532.67
D13	955.116	701.23		D33	1658.35	814.076		D13	963.629	542.326
D15	919.799	725.68		D35	888.635	725.722		D15	1367.95	988.515
D17	838.137	584.753		D37	1674.01	968.907		D17	1578.62	1026.84
D19	929.042	796.262		D39	1733.97	867.856		D19	1153.9	836.619
D21	1128.33	895.233		D41	2218.67	1082.19		D21	894.814	391.077
D23	1207.88	1004.97		D43	1008.9	685.811		D23	1343.08	656.298
D25	877.003	830.725		D45	3067.36	1171.61		D25	1906.21	825.628
D27	2230.99	1131.64		D47	2390.68	1534.83		D27	1206.5	1000.48
D29	1438.7	747.191		D49	2318.83	1158.39		D1	607.878	419.303
D31	591.036	469.523		D51	1122.09	742.311		D3	1612.93	932.487
D33	848.008	662.866		D53	680.719	678.384		D5	1614.89	458.682
D35	1509.73	951.381		D1	1680.19	778.327		D7	1910.59	988.373
D37	758.599	616.103		D3	947.025	669.15		D9	1891.72	556.017
D39	1205.81	544.561		D5	487.103	450.9		D11	1947.01	972.133
D41	984.031	830.189		D7	976.766	691.173		D13	1781.47	937.808
D43	1197.37	614.295		D9	1524.3	502.005		D15	1080.23	764.563
D45	988.767	817.767		D11	919.636	741.653		D17	1855.67	767.353
D47	975.401	766.999		D13	2098.27	968.185		D19	1463.46	647.038
D49	756.19	481.964		D15	2432.03	475.989		D21	733.609	507.796
D51	1062.36	981.721		D17	787.934	662.55		D23	967.178	656.014
D53	1595.04	672.199		D19	580.128	485.239		D25	418.65	340.991
D55	935.153	713.06		D21	1256.38	798.09		D27	1444.3	672.209
D57	1455.68	769.952		D23	791.572	754.545		D29	1433.07	786.762
D59	1157.31	948.102		D25	813.37	633.093		D31	2314.85	853.581
D61	1075.64	830.725		D27	747.12	685.234		D1	1604.38	1044.1
D63	908.065	699.705		D29	1687.31	419.303		D3	1366.74	632.427
D65	976.085	832.597		D1	2808.47	1147.05		D5	1272.38	1017.91
D67	1383.84	1122.28		D3	1079.62	759.261		D7	1115.33	715.047
D69	759.712	693.765		D5	1375.64	1003.23		D9	1712.38	765.665
D71	958.465	711.811		D7	3110	1430.73		D11	1800.1	1138.94
D73	1450.07	1023.79		D9	844.328	609.375		D13	2009.27	895.58
D75	822.001	666.615		D11	641.815	556.665		D15	1482.09	1066.4
D77	640.538	575.472		D13	3214.37	1527.36		D17	2060.04	1146.07
D79	895.233	776.398		D15	688.432	598.868		D19	1159.26	692.189
D81	867.206	660.647		D17	1278.99	852.565		D21	1591.76	807.565
D83	1043.72	956.513		D19	1998.17	814.076		D23	1726.19	1161.54
D1	1961.99	1710.63		D21	1232.1	841.468		D25	716.113	593.956
D3	1242.35	992.967		D23	1250.98	813.288		D27	1228.97	887.467
D5	1312.41	1113.81		D25	731.252	615.206		D29	843.243	578.6
D7	1341.31	1093.54		D27	1533.82	869.718		D31	945.442	570.366
D9	1084.05	738.018		D29	856.708	800.124		D1	1035.72	949.274
D11	1806.07	1332.61		D31	712.995	535.94		D3	971.286	711.623
D13	1659.91	1373.13		D33	758.457	663.281		D5	640.538	554.682
D15	1387.9	958.825		D35	914.43	786.739		D7	907.329	644.899
D17	1353.82	1069.46		D37	1077.59	841.505		D9	913.537	749.095
D19	1536.97	1047.36		D39	947.151	464.105		D11	1092.79	884.38
D21	841.995	795.913		D41	889.734	589.313		D13	1710.15	688.679
D23	1998.84	1022.32		D1	1868.07	840.887		D15	991.464	804.103
D25	1755.4	1429.46		D3	1087.99	845.8		D17	798.996	469.523
D27	1715.91	1555.22		D5	2487.7	880.879		D19	908.8	761.818
D29	1637.68	857.678		D7	1077.85	1018.42		D21	982.265	792.958
D31	1719.08	1215.57		D9	822.923	653.915		D23	1768.01	1250.03
D33	1626.18	1141.25		D11	544.682	446.084		D25	888.597	717.539
D35	866.826	817.409		D13	2301.91	1083.89		D27	1426.62	871.302
D37	1564.6	1172.93		D15	1532.56	1106.91		D29	1262.46	950.164
D39	1786.24	1368.96		D1	2640.02	1311.76		D31	911.391	858.698
D41	1358.39	845.863		D3	1927.01	1076.31		D33	2060.78	1656.94
D43	1134.32	892.719		D5	1106.29	1015.62		D35	2873.58	1289.56
D45	1215.57	804.749		D7	1062.61	919.09		D37	634.605	565.172
D47	1127.1	824.614		D9	2427.56	1048.16		D39	941.744	780.742
D49	1601.11	1363.58		D11	2703.85	1347.92		D41	1339.66	954.836
D51	2828.32	1492.71		D13	2486.14	1719.11		D43	1189.28	1075.64
D53	1340.35	936.001		D15	777.648	682.153		D45	1531.73	936.769
D55	1166.41	1015.18		D17	937.63	719.768		D47	1234.12	1041.72
D57	1143.1	998.09		D19	1620.49	598.052		D49	1538.2	554.682
D59	701.262	630.169		D21	1284.68	486.638		D51	1445.46	1125.77
D61	1059.75	1019.99		D23	2140.85	1312.87		D53	1626.5	1016.07
D63	1694.98	1447.24		D25	1005.48	893.772		D55	781.711	720.757
D65	1047.49	843.931		D27	1105.08	718.92		D57	1466.64	691.002
D67	1073.9	956.339		D1	1065.14	976.029		D59	1208.47	924.576
D69	1873.35	1645.64		D3	684.931	578.285		D61	1154.84	826.805
D71	1022.65	952.635		D5	877.671	727.927		D63	1337.96	858.231
D73	645.626	597.604		D7	941.967	855.285		D65	877.561	416.058
D75	1707.13	875.49		D9	638.29	537.759		D67	867.206	850.366
D77	1184.23	784.034		D11	1639.84	631.067		D69	2362.64	1329.25
D79	1397.28	1187.56		D13	1841.26	428.235		D71	1797.31	1139.75
D81	1977.15	1275.62		D15	562.754	432.537		D1	1770.07	928.994
D83	1137.37	1000.06		D17	886.069	459.327		D3	387.137	353.239
D85	1290.73	851.392		D19	1901.26	629.738		D5	1236.82	1038.25
D87	1119.53	816.41		D21	715.651	624.254		D7	895.233	624.426
D89	1289.46	908.2		D23	929.53	435.584		D9	729.899	686.803
D91	1616.96	1374.16		D25	622.416	412.825		D11	1255.99	949.087
D93	2235.09	1253.52		D27	982.511	672.395		D13	1147.73	995.764
D95	1139.88	905.2		D29	798.95	684.674		D15	819.235	573.07
D97	1295.46	1101.04		D31	1406.98	341.789		D17	814.605	638.52
D99	1877.7	1065.83		D33	788.117	572.77		D1	1365.84	1122.48
D101	1811	1562.55		D1	1957.41	1174.84		D3	734.76	611.754
D103	1555.27	1253.85		D3	488.575	406.843		D5	754.54	727.15
D105	1219.59	990.43		D5	1195.33	583.976		D7	860.51	609.641
D107	1361.69	1197.99		D7	1328.66	744.323		D9	1548.15	719.026
D109	1243.23	998.09		D9	1099	727.148		D11	731.36	557.323
D111	1064.36	890.049		D11	1653.76	1121.47		D13	915.24	660.377
D113	1350	996.249		D13	1333.71	832.836		D15	789.865	582.466
D1	1004.28	824.074		D15	1554.73	828.616		D17	928.611	752
D3	1096.86	661.114		D17	1223.23	710.472		D19	734.214	669.213
D5	1271.25	888.889		D19	710.496	567.342		D21	1023.79	663.604
D7	1205.02	881.382		D21	723.943	579.774		D23	1262.35	1003.11
D9	957.338	605.898		D23	625.594	533.928		D25	1145.4	579.248
D11	1329.28	776.067		D25	1848.41	979.126		D27	873.903	819.181
D13	972.266	656.298		D27	772.506	679.269		D29	1009.43	783.246
D15	642.368	486.089		D29	450.292	386.142		D31	1286.97	615.236
D17	709.83	531.985		D1	1832.39	804.725		D1	656.692	496.525
D19	964.609	756.544		D3	1011.95	469.01		D3	617.257	397.833
D21	1229.39	855.517		D5	1176.76	571.595		D5	883.351	771.088
D23	2041.77	916.713		D7	868.735	707.193		D7	891.29	594.193
D25	1099.94	772.302		D9	552.04	492.25		D9	991.224	649.228
D27	1707.85	795.219		D11	1328.12	606.413		D11	1298.46	709.605
D29	903.478	629.902		D13	1055.24	524.078		D13	1229.46	596.95
D31	1185.33	935.918		D15	2192.25	1011.68		D15	675.128	488.435
D33	1002.23	783.762		D17	2393.02	817.48		D17	599.123	480.814
D35	1159.22	914.747		D19	1204.27	1069.74		D19	633.957	399.206
D37	1472.22	981.525		D21	814.338	414.357		D21	861.775	638.472
D39	1189.3	709.769		D23	1555.65	751.301		D23	1845.77	539.155
D41	1294.84	946.847		D25	1310.66	751.382		D25	909.954	776.612
D43	1375.18	1131.37		D27	1219.25	633.776		D27	791.615	567.342
D45	1059.16	708.681		D29	1445.31	559.454		D29	973.012	651.62
D47	2032.34	682.238		D31	800.391	650.27		D31	904.525	632.012
D49	768.295	421.678		D33	646.883	496.201		D33	837.299	718.132
D51	1536.31	634.648		D35	909.276	513.787		D35	477.101	383.119
D53	968.998	596.989		D37	583.014	534.571		D37	569.898	447.282
D55	969.927	726.365		D39	2028.32	825.8		D39	1479.54	507.19
D57	1165.71	825.945		D41	770.433	609.625		D41	575.511	484.004
D59	2040.84	1035.47		D43	1491.45	537.475		D43	746.571	607.343
D61	1711.44	824.282		D45	637.473	519.458		D45	674.343	583.185
D63	680.918	609.777		D47	1628.17	699.513		D47	713.594	521.289
D65	776.067	539.347		D49	1403.23	485.696		D49	1468.26	653.952
D67	1187.79	641.834		D51	2041.59	919.422		D51	1856.81	565.289
D69	1350.36	1035.09		D53	775.762	614.958		D53	581.629	340.59
D71	1250.55	914.466		D55	858.096	732.919		D55	799.717	557.798
D73	1292.49	866.075		D57	964.709	667.775		D57	1332.78	430.768
D75	917.461	905.042		D59	1150.96	887.261		D59	745.471	566.648
D77	1017.55	667.823		D61	1776.12	896.806		D61	537.63	464.977
D79	1750.39	945.17		D63	1309.45	797.487		D1	698.957	604.316
D81	938.799	603.204		D65	911.421	711.324		D3	579.211	461.505
D83	1142.91	708.197		D67	1132.81	640.911		D5	434.026	322.347
D85	1186.67	779.814		D69	1188.04	915.93		D7	748.263	650.02
D87	720.38	553.855		D71	1838.08	877.577		D9	803.673	671.002
D1	1701.21	1514.58		D73	767.059	500.549		D11	744.549	565.838
D3	1575.3	1103.8		D75	622.063	564.342		D13	962.819	372.819
D5	1352.28	951.972		D77	1266.4	614.363		D15	749.346	716.509
D7	1220.38	1032.73		D79	1289.16	659.266		D17	758.047	519.626
D9	2349.54	2223.48		D81	917.096	858.416		D19	835.046	485.178
D11	1260.94	1194.19		D83	790.145	747.432		D21	483.118	427.632
D13	1692.21	915.63		D85	720.277	664.751		D23	1320.93	556.441
D15	1184.05	873.639		D87	1133.57	349.822		D25	1075.27	513.902
D17	1792.05	1188.35		D89	607.017	487.703		D27	691.641	533.016
D19	918.692	762.67		D91	761.067	589.624		D29	1180.75	927.995
D21	1372	1332.48		D93	947.634	568.759		D31	809.331	601.541
D23	688.299	676.627		D95	835.974	469.336		D33	748.624	592.824
D25	1215.34	699.208		D97	2108.58	709.563		D35	725.72	606.493
D27	1187.6	667.363		D99	2089.23	900.1		D37	1222.31	574.641
D29	1177.62	924.52		D101	1267.58	654.201		D39	863.328	515.609
D31	1053.33	740.582		D103	713.166	459.545		D41	892.134	533.016
D33	1023.71	830.701		D105	1311.48	634.787		D43	888.851	756.105
D35	1254.99	945.442		D107	1110.5	693.511		D45	632.867	475.253
D37	822.69	712.824		D109	604.599	515.211		D47	1354.14	683.9
D39	541.097	452.114		D111	1022.99	767.735		D49	1673.86	707.226
D41	1112.18	667.409		D113	721.462	568.598		D51	1224.04	1073.84
D43	737.237	561.305		D115	1202.44	904.7		D53	863.23	665.869
D45	867.188	627.193		D117	903.316	821.651		D55	692.324	440.711
D47	1166.26	693.863		D119	960.81	587.81		D57	997.055	366.325
D49	1004.42	729.246		D121	1318.53	381.535		D59	850.111	712.725
D51	1699.75	956.896		D123	1392.29	836.266		D61	605.098	511.628
D53	1180.95	1079.14		D125	1628.15	607.017		D1	1066.35	783.914
D55	949.179	708.659		D127	1112.45	699.688		D3	1192.47	967.652
D57	884.574	616.594		D129	975.343	696.847		D5	1148.24	950.452
D59	1093.67	663.005		D131	967.521	723.701		D7	1004.75	581.395
D61	1426.27	784.563		D133	722.223	603.74		D9	1270.72	781.236
D63	1125.98	833.415		D135	1622.07	957.342		D11	953.435	789.093
D65	1428.38	1196.74		D137	326.353	220.971		D13	661.898	441.631
D67	1556.65	1217.15		D139	1317.81	821.242		D15	893.251	479.184
D69	762.309	719.768		D141	1193.47	710.594		D17	906.399	651.578
D1	1466.79	594.228		D143	1186.11	458.548		D19	903.036	842.622
D3	886.738	661.545		D145	936.36	838.562		D21	1701.65	901.238
D5	1026.54	871.884		D147	1355.35	740.994		D23	1359.04	910.919
D7	934.79	822.363		D149	2375.05	482.608		D25	1458.36	1275.38
D9	1065.01	659.072		D151	1250.44	478.862		D1	1874.01	1491.64
D11	1026.81	940.16		D153	682.957	535.94		D3	1957.91	1114.33
D13	555.329	495.238		D155	880.563	694.258		D5	1208.14	933.533
D15	1014.95	814.216		D157	980.772	612.422		D7	1321.43	1121.49
D17	689.737	467.055		D159	1212.98	935.741		D9	1387.66	1148.62
D19	661.545	614.267		D161	2486.81	734.749		D11	1117.52	958.557
D21	1003.76	792.711		D163	870.524	531.996		D13	1324.12	1068.16
D23	2155.16	877.277		D165	798.253	500.244		D15	1529.12	1109.84
D25	1158.03	642.063		D167	621.18	500.244		D17	1050.95	641.301
D27	811.762	635.817		D169	1018.06	409.914		D19	1332.16	722.053
D29	889.852	720.859		D171	1149.9	796.722		D21	1501.66	778.688
D31	734.878	613.381		D173	940.782	819.233		D23	1570.92	939.852
D33	1411.1	1057.83		D175	1837.98	871.645		D25	756.895	625.565
D35	753.886	604.818		D177	792.112	435.262		D27	1483.89	1038.81
D37	1971.13	674.579		D179	728.869	538.779		D29	1299.7	748.203
D39	977.061	789.27		D181	1204.75	687.678		D31	1707	988.227
D41	804.579	685.714		D183	1784.95	846.062		D33	1561.43	1125.18
D43	2656.1	613.159		D185	930.442	585.677		D35	1275.51	647.722
D45	654.931	492.759		D187	995.351	394.357		D37	1738.31	1398.01
D47	669.992	428.995		D189	935.023	727.024		D39	1509.7	1256.98
D49	1195.08	927.777		D191	1013.82	662.176		D41	1765.18	1394.34
D51	988.735	746.086		D193	826.576	652.238		D43	1881.15	1125.77
D53	1048.7	878.052		D195	748.248	625.439		D45	793.014	552.108
D55	1011.72	824.566		D197	793.228	497.614		D47	911.586	739.709
D57	1123.69	951.714		D199	990.987	804.346		D49	1000.22	824.217
D59	1267.24	610.267		D201	1007.84	500.244		D51	1275.12	1003.46
D61	990.476	800.227		D203	2508.04	1040.68		D53	1388.11	722.053
D63	1572.15	797.502		D205	1586.76	885.126		D55	1186.02	942.688
D65	794.653	690.197		D1	2641.73	897.724		D1	2549.62	1165.79
D67	956.42	848.1		D3	748.86	589.624		D3	1411.09	1055.08
D69	795.68	663.393		D5	2190.23	500.244		D5	1673.13	1285.58
D71	991.803	813.715		D7	936.067	578.336		D7	1218.54	780.248
D73	1244.45	1068.2		D9	917.096	714.15		D9	1205.93	1102.84
D75	788.235	788.235		D11	1512.08	923.33		D11	676.651	478.738
D77	533.673	485.621		D13	1627.7	1121.96		D13	879.945	782.484
D79	993.767	677.798		D15	1018.98	720.277		D15	905.964	643.775
D81	1144.84	732.405		D17	729.539	450.965		D17	839.51	548.543
D83	1169.3	822.914		D19	671.148	629.864		D19	885.289	700.623
D85	1924.49	563.517		D21	1576.5	667.5		D21	928.673	622.811
D87	672.424	589.015		D23	1126.08	710.723		D23	937.798	741.328
D89	744.625	627.849		D25	1696.23	642.908		D25	1192.83	1045.1
D91	958.551	674.041		D27	1851.74	624.414		D27	1000.7	769.88
D93	685.847	574.989		D29	852.673	726.856		D29	1662.32	1505.22
D95	662.162	605.717		D31	1310.45	844.328		D31	837.636	676.845
D97	743.711	693.148		D33	1193.45	619.113		D33	775.757	720.596
D99	1314.77	725.312		D35	1208.89	839.98		D35	1241.58	808.128
D101	1780.34	887.096		D37	2459.49	1007.78		D37	1742.73	1090.42
D103	1427.21	933.382		D39	745.429	520.338		D39	1153.93	594.689
D105	756.469	472.845		D41	1578.43	1302.42		D41	1933.92	1120.76
D107	1048.22	876.656		D43	2398.17	476.242		D43	1161.93	911.49
D109	923.81	666.735		D45	1440.55	568.759		D45	1591.67	1325.92
D111	831.576	619.048		D47	748.86	489.14		D47	908.13	872.969
D113	803.846	653.891		D49	1712.84	956.577		D49	1185.89	972.008
D115	1241.75	921.401		D51	1216.85	696.847		D51	1622.65	963.478
D117	1386.69	644.953		D53	534.457	475.986		D53	1542.82	1134.89
D119	665.918	524.847		D55	714.15	613.965		D55	1065.46	917.603
D121	816.719	640.295		D57	1005.96	710.207		D57	1447.39	1090.9
D1	978.777	676.794		D59	785.768	594.982		D59	1339.71	818.438
D3	1158.66	705.019		D61	951.587	363.428		D61	2149.55	1056.07
D5	1346.67	887.964		D63	534.457	444.421		D63	1092.02	945.22
D7	828.571	559.316		D65	1320.38	408.945		D65	1324.24	1195.39
D9	1116.2	902.503		D1	1033.44	899.286		D67	700.623	582.896
D11	704.569	603.317		D3	750.366	561.251		D69	1229.42	1196.41
D13	1098.83	728.929		D5	1394.07	751.991		D71	1280.92	870.414
D15	922.827	668.365		D7	1163.46	678.249		D73	1347.68	790.48
D17	1118.23	737.035		D9	1109.4	657.597		D75	1550.42	1171.62
D19	1129.49	587.473		D11	647.872	559.29		D77	1144.2	936.866
D21	774.714	529.579		D13	728.869	580.022		D79	1076.71	770.674
D23	926.75	756.169		D15	1535.47	872.52		D81	1294.76	1242.67
D25	957.889	764.994		D17	1883.2	727.738		D83	815.712	665.392
D27	987.909	653.544		D19	528.312	442.287		D85	1910.43	951.299
D29	826.983	533.078		D21	1283.94	741.159		D87	1573.46	1234.21
D31	815.552	505.121		D23	996.576	831.545		D89	1078.62	993.735
D33	605.717	420.021		D25	968.025	736.367		D91	981.353	636.956
D35	818.937	562.228		D27	1798.06	722.477		D93	1409.02	920.454
D37	623.428	478.281		D29	1228.73	785.962		D95	1381.19	1064.97
D39	983.584	496.701		D31	979.682	614.065		D1	1792.55	1199.93
D41	800.227	633.172		D33	907.091	869.016		D3	988.722	823.785
D43	668.704	465.499		D35	991.203	712.652		D5	785.062	573.613
D45	832.993	635.531		D37	832.865	825.8		D7	775.653	671.404
D47	705.662	488.229		D39	768.847	631.316		D9	1532.17	875.327
D49	873.391	606.615		D41	3376.46	719.641		D11	2448.64	1096.94
D51	1240.95	600.68		D43	934.631	665.21		D13	1438.05	1020.35
D53	801.642	485.621		D45	981.83	670.648		D15	722.053	535.829
D55	729.054	618.094		D47	1256.87	859.268		D17	2625.44	734.699
D57	649.088	541.519		D49	940.393	802.295		D19	1009.48	537.156
D59	808.571	624.009		D51	654.387	633.15		D21	901.77	769.49
D61	1125.79	668.84		D53	824.617	692.189		D23	1287.49	679.311
D63	2174.98	579.78		D55	1447.84	492.683		D25	814.004	639.077
D65	893.92	634.317		D57	667.912	366.855		D27	848.952	615.019
D67	869.227	486.554		D59	651.958	456.346		D29	775.653	613.86
D69	830.54	488.043		D61	1875.08	1405.58		D31	814.277	396.002
D71	1686.9	606.615		D1	1158.43	912.356		D33	915.532	658.217
D73	795.509	499.342		D3	1812.87	729.753		D35	1637.41	1037.99
D75	969.419	619.048		D5	1028.84	947.946		D37	1606.55	853.5
D77	1505.03	711.168		D7	1229.35	599.579		D39	895.481	693.38
D79	1852.55	511.988		D9	655.91	425.255		D41	1009.08	633.763
D81	1212.18	890.565		D11	1186.14	1073.48		D43	1524.75	831.314
D83	1488.06	596.437		D13	2325.49	1100.72		D45	832.437	632.146
D85	2019.61	674.646		D15	851.475	758.883		D47	968.395	941.177
D87	1277.47	762.44		D17	984.195	667.487		D49	1544.18	730.081
D89	1173.01	693.344		D19	1497.26	866.603		D51	733.001	558.2
D91	663.393	513.403		D21	1962.16	762.48		D53	1300.28	1059
D93	777.46	546.935		D23	1151.91	967.372		D55	1551.45	1207.88
D95	2851.36	983.215		D25	884.956	573.577		D57	1266.4	1209.06
D97	1027.73	523.81		D27	800.294	643.381		D59	796.988	536.991
D99	1042.45	781.185		D29	840.235	461.507		D61	1614.2	769.952
D101	1579.49	792.253		D31	795.408	575.957		D63	802.719	531.744
D103	815.107	676.392		D33	1046.77	669.942		D65	815.096	702.498
D105	668.365	509.857		D35	821.382	736.099		D67	1496.41	1083.1
D107	782.403	587.242		D37	736.935	671.675		D69	1527.98	1120.86
D109	1352.92	878.723		D39	1419.89	1106.18		D71	1855.33	887.445
D111	798.241	642.134		D41	1169.59	816.79		D73	1554.66	988.767
D113	773.483	667.55		D43	3373.13	971.887		D75	1477.4	945.705
D115	861.628	460.011		D45	746.433	714.313		D77	1072.82	814.441
D117	700.437	592.087		D47	3656.39	800.123		D79	892.844	742.651
D119	830.54	676.258		D49	1010.6	724.108		D81	566.823	426.307
D1	1136.01	929.953		D51	1776.08	694.8		D83	1405	966.878
D3	1053.54	1007.27		D53	1006.12	794.289		D85	817.441	766.709
D5	835.91	643.594		D55	1122.38	535.591		D87	1288.35	880.194
D7	919.301	769.623		D57	1141.77	795.494		D89	1028.47	887.244
D9	1092.3	962.339		D59	800.807	561.891		D91	1455.43	989.847
D11	1260.61	1167.37		D61	863.44	326.23		D93	581.931	576.399
D13	825.453	693.618		D63	1932.23	595.688		D95	1530.63	1238.15
D15	797.126	690.455		D65	709.605	491.228		D97	528.639	444.299
D17	1233.18	1109.63		D67	2400.37	620.875		D99	679.311	439.768
D19	1527.87	1176.88		D69	1531.94	1234.35		D101	675.369	461.493
D21	936.841	736.935		D71	1723.43	651.62		D103	1769.29	725.434
D23	1098.73	483.085		D73	1893.8	797.126		D105	925.298	722.176
D25	1057.62	839.828		D75	1050.62	704.187		D107	541.776	481.964
D27	739.807	606.498		D77	818.797	806.424		D109	704.08	579.248
D29	1177.17	842.917		D79	2772.69	944.476		D111	1354.62	1182.07
D1	1095.17	783.771		D81	1826.66	1255.61		D113	756.719	552.833
D3	1447.62	776.819		D83	1255.39	926.342		D115	1571.6	1329.35
D5	965.266	694.79		D85	1547.09	832.959		D117	1513.59	1281.35
D7	1563.74	1255.13		D87	1857.4	507.796		D119	1036.19	919.025
D9	1301.6	1037.1		D89	1570.04	1011.14		D121	830.671	537.819
D11	2347.09	957.721		D91	996.077	510.885		D123	1464.54	790.71
D13	1003.34	661.839		D93	995.252	884.337		D125	1275.12	684.531
D15	1135.09	690.089		D95	817.459	636.326		D1	1277.68	1098.56
D17	2136.12	475.645		D1	1457.91	1026.05		D3	1531.39	703.04
D19	1768.41	788.425		D3	1075.64	729.472		D5	635.116	517.833
D21	1741.94	964.88		D5	2584.8	856.68		D7	489.774	408.312
D23	1062.99	866.142		D7	1430.25	657.576		D9	823.315	714.976
D25	1324.94	751.381		D9	635.466	496.215		D11	1621.36	482.633
D27	969.016	767.787		D11	969.068	892.651		D13	557.222	551.462
D29	1121.02	535.491		D13	973.293	668.306		D15	787.402	686.667
D31	772.296	562.758		D15	1088.29	831.726		D17	525.439	383.974
D33	2148.24	772.296		D17	2176.22	1560.87		D19	581.292	471.981
D35	1219.46	762.439		D19	814.526	766.238		D21	590.131	377.378
D37	666.134	478.958		D21	1335.69	912.131		D23	1286.65	1024.38
D39	1237.45	564.573		D23	1041	585.847		D25	1415.33	874.158
D41	1214.23	775.381		D25	2192.38	838.524		D27	482.054	406.485
D43	1243.45	887.811		D27	1539.07	1252.34		D29	555.941	318.582
D45	640.947	568.022		D29	2887.66	2012.14		D31	929.167	794.925
D47	964.912	658.882		D31	1264.02	949.964		D33	1016.85	868.322
D49	2599.76	893.935		D33	1018.69	748.629		D35	1248.97	926.36
D51	741.036	540.102		D35	1606.09	429.417		D1	1519.22	875.327
D53	1010.39	636.043		D37	1728.98	1606.05		D3	1194.54	1103.13
D55	1330.78	710.322		D39	1137.39	908.75		D5	1589	1074.02
D57	765.361	446.673		D41	1615.56	1079.13		D7	661.253	548.469
D59	647.97	496.625		D43	817.041	602.084		D9	742.891	688.744
D61	1122.54	750.183		D45	947.946	944.476		D11	1231.2	796.988
D63	1269.65	817.42		D47	716.034	507.796		D13	968.395	835.159
D1	1142.26	638.047		D49	2120.93	1276.94		D15	1664.9	839.623
D3	705.139	615.298		D51	1921.16	1108.89		D17	1363.53	663.671
D5	1090.76	738.483		D53	1837.41	570.348		D19	1391.25	956.513
D7	1579.9	725.523		D55	851.475	663.788		D21	943.443	634.044
D9	1261.35	859.966		D57	828.513	477.101		D23	1068.08	897.467
D11	927.833	593.55		D59	1989.16	678.161		D25	600.522	373.566
D13	908.169	718.015		D61	1338.91	855.082		D27	2165.46	773.93
D15	611.731	502.978		D63	1346.86	669.533		D29	1950.82	801.887
D17	1022.97	615.048		D65	1124.88	549.832		D31	1614.2	792.509
D19	591.01	544.556		D67	1843.84	853.881		D33	1039.11	840.047
D21	1574.68	538.496		D69	3300.75	988.356		D35	1500.12	915.289
D23	847.412	768.986		D71	1417.57	1004.76		D37	1183.01	975.902
D25	806.462	787.806		D73	1794.09	674.926		D39	1670.77	1009.83
D27	1362.59	987.918		D75	1362.61	769.623		D41	785.062	603.331
D29	1026.74	646.695		D77	2920.35	1243.29		D43	1104.22	943.255
D31	889.148	505.182		D79	1784.92	822.547		D45	819.235	536.41
D33	562.833	422.443		D81	1801.51	1639.6		D47	1119.94	668.481
D35	929.434	749.352		D83	753.002	432.907		D49	990.746	642.133
D37	743.397	704.072		D85	1117.25	1030.1		D51	608.472	565.172
D39	1160.86	722.051		D87	719.56	608.187		D53	987.281	940.987
D41	818.664	805.529		D89	2923.37	937.498		D55	875.937	624.711
D43	837.673	560.611		D91	1107.66	800.294		D57	1380.39	1044.28
D45	895.183	492.954		D93	1071.44	750.91		D59	668.215	502.22
D47	1095.5	848.782		D95	1711.36	1264.08		D61	908.653	693.38
D49	1039.94	979.229		D97	1823.55	919.747		D63	944.575	569.955
D53	787.676	630.392		D99	771.043	563.349		D65	1303.12	1079.97
D55	678.504	538.496		D101	1121.1	978.62		D67	1039.32	901.178
D57	1614.13	959.354		D103	869.046	586.197		D69	1219.94	724.452
D59	589.939	515.929		D105	749.36	674.926		D71	1598.55	797.937
D61	1314.57	641.174		D107	954.561	760.324		D73	834.039	755.247
D63	369.797	366.173		D109	2070.21	1058.2		D75	745.522	562.647
D65	965.623	541.755		D1	1478.36	937.498		D77	523.224	462.649
D67	1062.1	995.021		D3	1261.1	600.149		D79	1646.19	779.83
D69	711.126	620.223		D5	1713.88	825.453		D81	2341.16	1316.87
D71	1035.69	842.293		D7	2743.46	714.313		D83	1380.65	1088.35
D73	993.508	678.05		D9	760.234	619.993		D85	1178.34	925.298
D75	1009.35	967.78		D11	1120.12	670.248		D87	1543.74	887.244
D77	1066.98	835.528		D13	1015.59	608.637		D89	1209.65	800.109
D79	1073.62	654.237		D15	1016.67	599.579		D91	1557.09	764.675
D81	1105.75	980.136		D17	586.664	519.383		D93	1023.27	940.041
D83	962.396	787.763		D19	1497.81	642.317		D95	839.835	742.591
D85	1417.34	866.067		D21	1134.68	851.475		D97	1151.45	851.621
D87	765.488	676.738		D23	1148.35	436.995		D99	1596.6	919.944
D89	1052.72	893.654		D25	542.569	377.182		D101	733.911	636.495
D91	1579.38	558.993		D27	1446.7	473.648		D103	1125.77	636.006
D93	987.364	669.832		D29	1491.08	539.155		D105	1128.97	1107.36
D95	1652.17	941.421		D31	951.403	624.719		D107	1296.34	835.745
D97	533.328	530.372		D33	523.71	371.518		D109	1071.7	707.044
D99	620.223	416.411		D35	668.306	231.567		D111	863.452	720.016
D101	947.863	933.325		D37	2004.92	506.718		D113	1117.4	853.083
D103	914.827	738.483		D39	1722.52	690.455		D115	701.166	469.523
D105	738.205	632.45		D41	714.121	571.306		D117	1472.73	1217.13
D107	1305.81	1142.73		D43	957.137	540.675		D119	1037.95	630.666
D109	960.048	684.374		D45	668.306	503.468		D121	523.988	432.936
D111	997.835	924.492		D47	989.463	513.822		D1	1347.25	901.518
D113	1007.59	837.163		D49	940.485	523.71		D3	592.408	464.007
D115	678.655	585.752		D51	1307.12	698.041		D5	1384.35	984.197
D117	550.737	483.006		D53	1209.89	1041.46		D7	851.34	591.818
D119	1087.79	982.922		D55	753.002	750.819		D9	1578.19	575.81
D121	1176.98	753.152		D57	556.017	495.664		D11	754.93	502.418
D123	1157.65	916.917		D59	1024.51	538.774		D13	775.476	515.376
D125	737.557	497.511		D61	1131.54	853.16		D15	1099.35	569.173
D127	964.312	793.987		D63	1648.09	632.012		D17	1356.2	951.712
D129	961.258	711.318		D65	2496.38	1069.2		D19	1185.89	996.982
D1	1340.11	911.139		D67	834.026	729.472		D21	1381.79	1229.25
D3	1187.22	791.782		D69	1284.63	1117.25		D23	840.082	751.044
D5	588.708	423.52		D71	1501.32	1241.81		D25	1405.39	638.804
D7	994.96	851.265		D73	1512.21	718.132		D27	1224.69	1055.41
D9	1867.17	927.934		D75	894.565	471.477		D29	766.241	706.396
D11	1102.23	887.004		D77	706.514	692.532		D31	1757.23	990.698
D13	799.206	716.055		D79	704.187	409.524		D33	1411.25	925.045
D15	879.276	682.778		D81	947.441	752.639		D35	945.22	878.157
D17	1274.1	537.184		D83	2723.04	542.695		D37	1827.41	1399.28
D19	895.105	647.321		D85	1211.53	740.176		D39	1253.59	850.519
D21	1009.02	669.448		D87	1488	910.855		D41	1001.75	685.5
D23	1081.55	824.002		D89	710.472	698.041		D43	791.804	620.634
D25	1017.57	825.381		D91	712.011	522.141		D45	1383.18	1252.37
D27	604.836	496.467		D93	749.36	596.95		D47	562.07	472.956
D29	695.286	553.785		D95	1612.85	687.974		D49	746.962	704.601
D31	1152.78	778.577		D97	1078.31	421.053		D51	899.578	716.768
D33	935.587	809.864		D99	1624.76	661.62		D53	514.104	495.68
D35	517.438	449.479		D101	938.3	425.094		D55	1436.28	895.345
D37	886.412	536.124		D103	643.275	397.661		D57	896.076	656.205
D39	706.273	497.172		D105	764.54	609.984		D59	950.564	764.872
D41	1273.83	552.599		D107	1520.33	1110.19		D61	1104.54	620.634
D43	909.698	744.863		D109	842.836	619.331		D63	1461.68	1265.59
D45	689.727	609.376		D111	959.492	808.372		D65	1169.72	1083.02
D47	982.215	664.397		D113	785.021	505.095		D67	721.505	713.287
D49	581.53	417.172		D115	1508.95	1133.78		D69	1990.74	1147.67
D51	636.141	402.331		D117	762.749	470.751		D71	1599.33	787.99
D53	859.856	515.489		D119	765.613	641.145		D73	1193.23	865.18
D55	900.368	875.736		D121	1462.04	657.576		D75	1188.24	765.272
D57	772.994	601.063		D123	496.353	418.445		D77	1237.22	875.218
D59	691.5	542.613		D125	1395.69	1174.73		D79	1431.62	628.674
D61	643.729	590.489		D127	1266.62	796.696		D81	825.821	384.202
D63	1619.35	938.249		D129	1339.78	967.655		D83	925.186	839.51
D65	739.676	558.27		D131	1155.47	764.54		D85	1447	1105.34
D67	1077.66	1022.33		D133	702.631	667.487		D87	1157.86	791.529
D69	1117.87	881.711		D135	1123.29	988.633		D89	1317.09	933.27
D71	905.214	609.376		D137	1030.63	648.675		D91	1342.81	1201.07
D73	660.965	569.058		D1	962.968	863.096		D93	710.342	485.981
D75	784.008	432.414		D3	1003.69	507.031		D95	1296.64	931.678
D77	1107.93	892.952		D5	835.499	344.548		D97	1530.69	1277.95
D79	875.536	646.036		D7	1138.08	684.163		D99	1682.37	736.185
D81	976.049	717.032		D9	659.636	555.182		D101	1201.07	1034.52
D83	1420.45	873.085		D11	671.92	531.25		D103	841.122	761.381
D85	1399.6	804.661		D13	487.703	385.909		D105	710.526	642.145
D87	1113.87	769.761		D15	2578.93	1230.83		D107	946.466	658
D89	680.982	646.171		D17	758.577	574.79		D109	1486.45	883.561
D91	1050.32	729.852		D19	1626.69	748.452		D111	1918.23	1291.89
D93	1318.08	767.94		D21	1003.47	743.666		D1	2134.82	765.345
D1	1513.23	975.871		D23	2812.29	1861.88		D3	1333.23	1193.96
D3	1056.42	486.392		D25	1241.43	677.214		D5	1210.12	1033.02
D5	554.449	465.562		D27	849.266	525.067		D7	1885.22	1372.21
D7	632.45	527.398		D29	894.864	609.375		D9	889.197	738.418
D9	544.117	436.924		D31	1719.6	618.126		D11	1787.68	717.275
D11	968.274	818.998		D33	1132.35	372.714		D13	853.721	667.487
D13	1208.28	981.739		D35	1108.38	541.491		D15	908.75	895.329
D15	928.256	769.497		D37	1909.32	769.442		D17	732.746	602.084
D17	2158.96	651.724		D39	2991.4	576.433		D1	1358.62	1141.51
D19	525.58	423.736		D41	1301.48	1034.68		D3	654.285	557.323
D21	388.727	322.593		D43	1229.92	711.581		D5	1125.85	503.194
D23	504.878	355.659		D45	937.272	605.406		D7	1076.05	865.151
D25	1303.71	848.52		D47	1182.79	485.696		D9	1992.38	999.332
D27	281.143	170.267		D49	460.142	327.1		D11	1212.84	707.547
D29	1066.72	705.236		D51	906.789	398.514		D13	1422.31	786.421
D31	723.328	519.298		D53	784.563	557.815		D15	1178	869.615
D33	913.331	620.223		D55	745.511	528.716		D17	1694.6	746.417
D35	959.763	776.485		D57	838.271	595.444		D19	785.062	713.06
D37	1668.48	1091.06		D59	884.16	618.768		D21	886.24	519.896
D39	1169.46	928.551		D61	618.768	517.339		D23	1207.88	1002.18
D41	906.191	806.293		D63	868.067	500.976		D25	1062.32	957.675
D43	827.552	744.202		D65	570.259	559.126		D27	2013	972.431
D45	747.319	647.408		D67	717.092	505.946		D29	926.692	581.013
D47	684.374	540.713		D69	797.497	563.11		D31	919.751	798.996
D49	703.586	436.924		D71	632.728	450.829		D33	913.537	754.717
D51	914.303	858.693		D73	493.89	281.927		D35	1023.79	875.276
D53	684.374	659.546		D75	383.052	340.651		D37	1655.22	829.545
D55	989.232	760.2		D77	1399.29	433.295		D39	1486.26	802.719
D57	1335.47	999.136		D79	916.696	338.02		D41	808.519	701.23
D59	899.754	842.78		D1	2036.31	565.152		D43	922.649	859.268
D61	407.951	334.865		D3	2055.89	674.323		D45	1217.13	1208.14
D63	515.067	515.067		D5	1275.38	931.262		D47	1011.55	771.165
D65	1576.74	834.299		D7	605.658	464.17		D49	1026.27	707.799
D67	390.306	213.395		D9	455.543	367.271		D51	969.819	764.209
D69	803.149	678.252		D11	1297.09	468.294		D53	1983.04	940.987
D71	1084.02	606.399		D13	587.81	449.881		D55	1438.98	853.239
D73	888.282	777.541		D15	768.529	684.698		D57	835.532	734.699
D75	909.73	818.998		D17	1176.58	419.627		D1	1521.59	1163.79
D77	1265.39	1042.41		D19	935.577	436.732		D3	1035.67	931.129
D79	632.45	588.546		D21	593.956	453.192		D5	1363.97	679.974
D81	650.884	477.74		D23	459.611	360.138		D7	1058.2	926.342
D83	584.817	541.724		D25	1669.65	464.039		D9	1108.34	810.654
D85	1104.26	889.436		D27	649.613	598.868		D11	1109.32	993.67
D87	961.258	918.184		D29	1074.07	605.658		D13	1809.81	557.614
D89	780.35	720.487		D31	1571.11	1298.5		D15	1325.36	1102.4
D91	1033.84	700.958		D33	1070.77	606.765		D17	1272.33	879.14
D93	1199.53	701.737		D35	507.873	376.3		D19	1088.41	1018.62
D95	823.909	579.768		D37	684.163	665.715		D21	665.743	522.141
D97	826.56	753.242		D39	1178.13	940.165		D23	1197.62	567.824
D99	629.307	587.151		D41	499.145	391.873		D25	1559.42	688.073
D101	950.385	810.268		D43	1559.53	548.547		D27	1679.37	797.469
D103	1775.79	1041.88		D45	634.498	304.788		D29	1011.14	643.381
D105	1013.67	884.116		D47	762.63	646.599		D31	506.313	413.513
D107	1373.39	1080.48		D49	1161.41	767.735		D33	774.407	571.306
D109	1014.62	558.503		D51	632.475	533.314		D35	669.84	610.544
D111	1084.96	690.342		D53	1189.07	487.765		D37	580.687	429.417
D113	1243.09	972.362		D55	951.747	583.798		D39	692.828	598.78
D115	1219.77	884.116		D57	784.68	535.94		D41	1660.86	691.643
D117	834.791	653.714		D59	1104.69	773.753		D43	1085.39	762.749
D119	1095.12	526.749		D61	1753.5	647.354		D45	865.26	721.174
D121	691.53	567.249		D63	856.422	608.573		D47	669.84	528.52
D123	332.817	230.345		D65	1031.28	353.035		D49	1242.25	773.435
D125	516.261	377.483		D67	2055.46	828.457		D51	2098.27	803.28
D127	442.676	395.7		D69	914.062	692.189		D53	1755.79	988.079
D129	397.768	282.84		D71	967.552	694.258		D55	1246.2	539.662
D131	304.942	292.584		D73	806.619	575.002		D57	984.195	597.522
D133	440.198	330.756		D75	884.988	656.436		D59	1074.05	697.551
D135	673.091	500.593		D77	929.392	461.202		D61	1546.03	902.482
D137	540.587	404.628		D79	505.161	327.1		D63	1094.74	795.408
D139	657.391	545.121		D81	1008.09	429.971		D65	1486.9	812.003
D141	942.256	439.926		D83	729.748	464.368		D67	683.185	428.939
D143	670.266	456.103		D85	954.597	478.862		D69	779.513	488.435
D145	1763.22	882.2		D87	637.042	494.415		D71	668.306	596.377
D147	567.731	311.267		D89	800.162	483.176		D73	1946.17	731.158
D1	1182.66	837.163		D91	983.413	613.418		D75	835.337	507.796
D3	891.279	678.05		D93	3156.07	611.674		D77	709.22	529.555
D5	1235.81	860.364		D95	830.48	653.127		D79	1261.26	906.112
D7	570.255	555.926		D97	1267.17	962.08		D81	935.672	860.822
D9	934.643	808.241		D99	1338.7	788.289		D83	753.002	683.185
D11	1163.3	856.461		D101	1331.64	751.057		D85	869.361	587.363
D13	932.335	839.243		D103	1070.08	787.863		D87	718.894	699.118
D15	550.271	417.764		D105	734.624	654.807		D89	796.095	377.182
D17	1290.37	984.469		D107	687.234	445.381		D91	592.926	477.818
D19	706.133	538.718		D109	612.422	514.024		D93	1956.71	972.52
D21	1633.69	865.119		D111	662.913	458.548		D95	473.07	365.579
D23	1169.4	759.232		D113	1421.96	746.288		D97	1325.41	456.74
D25	1347.7	1139.34		D115	4249.23	681.884		D99	1091.17	836.891
D27	839.304	649.438		D117	993.263	674.459		D101	1135.95	798.24
D29	1070.83	905.53		D119	642.385	432.166		D103	1357.78	1046.11
D31	939.622	831.015		D121	824.024	519.399		D105	1153.4	704.187
D33	973.012	643.515		D123	1704.67	521.334		D107	1282.56	869.282
D35	768.786	637.779		D125	608.423	457.215		D109	1108.71	1018.89
D37	917.849	808.198		D127	2187.51	664.476		D111	1596.18	819.799
D39	1007.06	881.676		D129	1554.14	457.215		D1	1395.32	746.342
D41	1080.03	1024.89		D131	817.891	587.342		D3	625.977	460.654
D43	786.633	627.375		D133	861.786	539.685		D5	1135.65	393.902
D45	536.938	397.682		D135	1679.32	775.959		D7	1065.63	882.421
D47	796.159	602.695		D137	961.445	960.969		D9	839.441	654.997
D49	440.353	394.488		D139	3294.33	812.575		D11	1044.28	851.234
D51	1015.43	852.4		D141	1668.18	666.997		D13	1145.6	996.9
D53	912.376	646.378		D143	1218.98	612.572		D15	1368.07	1017.54
D55	1020.57	575.863		D145	3117.98	735.87		D17	798.412	678.463
D57	2090.91	874.043		D147	1244.22	1153.63		D19	1533.28	934.283
D59	1499.95	733.21		D149	620.344	576.698		D21	1349.45	1165.37
D61	1456.84	981.216		D151	511.644	457.215		D23	1282.29	678.06
D63	905.889	727.852		D153	1398.52	437.779		D25	922.272	629.844
D65	992.82	664.812		D155	797.22	300.553		D27	1024.24	914.976
D67	574.079	539.067		D157	784.68	516.394		D1	892.108	535.373
D69	846.907	603.574		D159	572.236	403.612		D3	642.358	411.359
D71	1201.98	680.366		D161	396.056	337.297		D5	423.093	335.452
D73	1314.16	908		D163	1013.37	625.439		D7	548.977	268.328
D75	1309.83	839.691		D165	1134.1	546.261		D9	538.472	282.305
D77	596.279	562.529		D167	787.863	357.843		D11	291.204	201.316
D79	891.586	601.304		D169	1553.45	505.161		D13	318.522	224.891
D81	1102.28	972.362		D171	2567.19	888.429		D15	292.985	196
D83	724.839	562.529		D173	1716.08	612.871		D17	421.9	186.075
D85	995.708	713.43		D175	1006.39	583.014		D19	484.017	244.295
D87	1314.57	991.786		D177	424.471	372.469		D21	396.505	176.182
D89	1204.54	740.056		D179	1330.42	740.706		D23	345.254	184.954
D91	974.048	869.219		D181	918.326	859.872		D25	489.195	354.265
D93	1349.88	1044.37		D183	1175.02	593.956		D27	268.03	193.494
D95	1075.47	909.805		D185	805.938	631.074		D29	250.056	150.625
D97	907.698	688.756		D187	642.908	405.348		D1	2233.35	993.994
D99	1368.75	902.789		D189	1636.53	480.643		D3	1594.09	961.657
D101	1158.71	819.665		D191	1134.75	512.657		D5	1589.86	711.37
D103	812.291	714.005		D193	763.07	489.265		D7	1194.13	467.782
D105	1068.26	635.362		D195	1049	720.15		D9	1841.13	1058.85
D107	877.128	672.278		D197	1203.35	961.223		D11	1067.61	895.533
D109	1142.73	840.424		D199	1392.12	768.37		D13	1970.4	998.09
D111	886.433	568.333		D201	926.037	597.899		D15	1700.75	980.979
D113	505.013	405.261		D203	1000.03	761.829		D17	583.207	341.394
D115	1021.6	846.907		D205	1327.5	553.365		D19	1564.25	1388.54
D117	1326.84	784.893		D207	2221.2	398.744		D21	1627.06	957.405
D119	1093.5	790.795		D209	625.391	440.004		D23	793.003	560.252
D121	1121.47	899.298		D211	1039.53	550.435		D25	755.232	514.839
D123	1140.09	957.552		D213	562.609	400.195		D27	794.374	433.844
D1	1005.46	747.677		D215	845.557	563.909		D29	1867.67	1236.21
D3	1149.78	853.216		D217	1767.51	502.557		D31	1523.95	1116.25
D5	856.338	752.343		D219	1078.95	713.166		D33	565.207	376.443
D7	775.198	629.226		D221	657.968	303.383		D35	2254.38	1077.5
D9	1016.15	770.272		D223	644.472	360.731		D37	1084.8	1016.25
D11	874.787	691.5		D225	446.886	383.529		D39	1523.95	1377.33
D13	1010.28	840.664		D227	709.391	429.971		D41	1860.2	1064.04
D15	2146.33	967.811		D229	789.217	640.148		D43	1921.51	1291.25
D17	1100.2	681.88		D231	538.156	465.155		D45	730.61	647.729
D19	980.342	873.185		D233	718.495	392.262		D47	653.998	354.104
D21	954.887	901.728		D235	1178.52	561.251		D49	860.211	487.151
D23	936.569	812.237		D237	2576.91	687.234		D51	725.379	643.093
D25	1132.61	948.497		D239	2649.04	626.755		D53	979.592	724.535
D27	1280.41	1033.94		D241	2414.68	1401.08		D55	2262.78	716.039
D29	622.305	377.536		D243	642.338	583.798		D57	1733.5	1090.11
D31	552.203	389.288		D245	2397.74	604.599		D59	2085.21	1105.48
D33	822.833	774.125		D247	1310.36	978.903		D61	1598.69	1166.41
D35	939.367	745.039		D249	1702.09	768.847		D63	1537.81	899.85
D37	983.283	788.46		D251	719.132	666.631		D65	1487.65	1214.23
D39	458.728	325.783		D253	731.252	447.227		D67	2815.21	2149.98
D41	527.569	445.569		D255	583.38	376.3		D69	1598.65	850.353
D43	661.957	552.203		D257	471.994	452.923		D71	1662.74	1045.21
D45	1130.71	676.081		D259	890.796	624.463		D73	1451.7	787.669
D47	1010.92	537.753		D261	1030.12	742.188		D75	635.007	361.704
D49	625.32	589.599		D263	657.922	515.684		D77	560.374	483.789
D51	803.573	630.892		D1	3660.43	1544.98		D79	1636.02	950.419
D53	965.639	836.019		D3	1802.36	1002.84		D81	1908.69	1060.9
D55	1012.01	747.443		D5	1115.76	716.981		D83	1564.81	862.974
D57	946.42	815.731		D7	2371.81	826.966		D85	2336.15	1366.22
D59	572.66	403.959		D9	1369.06	1100.18		D87	1358.84	793.346
D61	880.718	526.822		D11	1054.75	760.59		D89	646.889	480.263
D63	590.489	383.628		D13	1524.69	922.987		D91	626.381	457.196
D65	771.351	556.386		D15	1944.86	1023.23		D93	2900.81	1288.56
D67	1053.31	891.186		D17	1103.09	806.7		D95	1539.54	967.93
D69	921.12	778.577		D19	1081.41	695.815		D97	2168.22	1194.75
D71	1209.31	685.145		D21	1764.53	1040.65		D3	1376.09	840.743
D73	987.678	845.852		D23	969.819	828.472		D5	1100.56	576.751
D75	1076.73	952.502		D25	604.068	531.66		D7	608.573	577.544
D77	660.965	526.656		D27	1241.42	633.974		D9	1632.83	1055.15
D79	1581.35	772.088		D29	2600.01	551.06		D11	1113.03	712.824
D81	780.485	610.81		D31	1606.55	632.849		D13	1406.36	606.413
D83	971.106	644.341		D33	792.003	596.656		D15	571.168	429.048
D85	1255.67	979.449		D35	3249.94	1626.7		D17	946.216	684.698
D87	709.919	642.709		D37	1011.33	586.122		D19	786.389	332.376
D89	833.136	690.487		D39	1835.72	512.569		D21	733.627	497.184
D91	668.075	509.342		D41	717.974	550.09		D23	1278.68	695.664
D93	731.887	603.677		D43	1031.54	744.267		D25	630.542	461.401
D95	1003.67	847.557		D45	874.055	622.356		D27	946.861	440.004
D97	815.677	625.25		D1	974.979	651.83		D29	541.322	323.724
D99	1177.34	979.002		D3	591.424	493.451		D31	711.109	585.938
D101	803.573	654.045		D5	879.14	506.313		D33	902.504	442.563
D103	810.836	728.532		D7	1340.19	1055.1		D35	1497.27	709.563
D105	825.328	692.575		D9	915.125	719.94		D37	872.24	483.176
D107	939.367	820.01		D11	1780.01	948.523		D39	861.538	545.59
D109	585.802	505.895		D13	493.589	434.169		D41	818.637	645.04
D111	1004.41	916.167		D15	1316.24	659.238		D43	967.142	730.918
D113	804.77	656.915		D17	1201.49	704.187		D45	618.57	479.117
D115	619.416	536.776		D19	1863.14	1478.04		D47	651.63	454.201
D117	996.497	890.597		D21	1110.37	712.299		D49	1967.84	576.433
D119	508.913	480.981		D23	1291.7	614.675		D51	556.226	455.074
D121	950.433	669.84		D25	1830.89	1136.43		D53	642.338	431.459
D123	724.618	689.917		D27	1354	610.544		D55	921.809	462.788
D125	630.615	587.443		D29	1420.56	686.481		D57	796.262	652.893
D1	1214.22	739.499		D31	2011.22	1098.98		D59	1034.68	757.329
D3	776.382	615.163		D33	713.834	567.824		D61	921.809	635.891
D5	1281.5	773.899		D35	4788.54	1024.04		D63	712.824	637.042
D7	1121.43	585.802		D37	1933.61	1003.47		D65	1020.3	709.391
D9	1316.26	728.652		D39	1198.25	767.309		D67	1337.06	782.226
D11	908.254	710.966		D41	995.871	957.208		D69	679.328	453.192
D13	835.077	693.206		D43	1383.29	617.672		D71	1533.84	601.309
D15	881.661	818.996		D45	907.846	633.957		D73	922.404	722.477
D17	1182.2	789.513		D47	655.075	444.598		D75	1046.35	910.014
D19	1160.27	656.915		D49	601.515	363.327		D77	966.89	588.173
D21	1060.35	563.185		D51	936.622	661		D79	989.261	616.346
D23	674.527	613.668		D53	1177.81	509.947		D81	593.184	466.989
D25	877.184	774.181		D55	1409.83	691.643		D83	711.667	549.547
D27	556.622	439.24		D57	1371.82	789.192		D85	709.391	614.412
D29	1316.26	789.513		D59	1141.42	521.092		D87	1058.13	809.263
D31	1251.97	555.678		D61	3885.17	532.646		D89	974.529	671.193
D33	964.959	760.901		D63	1071.18	857.957		D91	1109.98	719.132
D35	1512.95	783.171		D65	686.481	412.021		D93	748.208	612.771
D37	825.805	812.237		D67	1742.38	866.208		D95	765.186	753.127
D39	863.461	828.238		D69	1527.65	910.855		D97	930.508	492.435
D41	1010.28	907.386		D71	1235.34	754.545		D99	676.041	492.25
D43	738.255	667.026		D73	1487.04	590.499		D101	936.881	542.392
D45	798.659	737.01		D75	1506	905.508		D103	1114.15	675.002
D47	737.01	711.458		D77	1078.31	899.901		D105	1116.12	480.643
D49	991.568	757.212		D79	1847.4	1712.76		D107	865.532	635.891
D51	861.635	778.183		D81	2033.14	1001.01		D109	429.048	303.885
D53	787.349	772.314		D83	824.043	669.227		D5	1274.87	1054.25
D55	1117.05	698.801		D85	469.15	426.861		D7	1289.55	720.605
D57	654.045	641.892		D87	858.594	649.939		D9	647.514	504.757
D59	824.108	715.932		D89	517.932	425.737		D11	1020.73	803.982
D61	1013.04	913.106		D91	620.324	392.293		D13	744.966	504.858
D63	1863.77	857.818		D93	1803.22	1728.66		D15	646.986	508.099
D65	749.78	683.418		D95	1919.59	956.064		D17	1366.98	675.356
D67	1249.7	848.383		D97	1017.54	893.8		D19	1280.61	898.094
D69	1084.62	705.22		D99	907.846	519.383		D21	756.378	686.107
D71	889.368	742.51		D101	3066.49	811.413		D23	711.362	557.553
D73	1018.21	648.132		D103	1611.15	758.883		D25	822.402	557.062
D75	1091.26	939.507		D105	718.132	659.135		D27	379.442	327.955
D77	626.997	449.868		D107	879.296	611.999		D29	579.065	544.205
D79	1122.48	939.367		D109	855.722	751.82		D31	681.632	590.643
D81	1020.62	949.558		D111	662.034	554.786		D33	1190.24	804.492
D83	1044.51	899.542		D113	1549.52	610.544		D35	1001.01	737.978
D85	1366.48	535.797		D115	2101.62	1239.82		D37	879.626	470.46
D87	814.658	506.327		D117	1758.75	834.927		D39	964.363	695.612
D89	589.97	532.603		D119	3328.71	1036.13		D41	1309.63	542.222
D91	550.219	447.137		D121	1954.2	792.306		D43	1190.82	898.018
D93	616.655	538.647		D123	912.581	749.36		D45	1363.07	860.464
D95	758.136	664.727		D125	1117.25	704.187		D47	782.009	585.847
D97	902.31	791.782		D127	1298.46	766.238		D49	1030.05	553.088
D99	595.211	515.914		D129	1283.41	602.878		D51	551.137	392.118
D101	680.339	554.101		D131	1433.07	636.541		D53	1391.33	1166.37
D103	877.184	837.118		D133	2212.35	924.643		D55	1251.46	919.171
D105	851.42	572.66		D135	1291.96	678.967		D57	1517.88	532.678
D107	397.957	322.136		D137	868.416	587.363		D59	614.035	434.169
D109	486.498	352.113		D139	1112.1	825.784		D61	979.004	924.643
D111	896.277	724.86		D141	778.635	742.759		D63	1143.87	575.154
D113	857.563	613.811		D143	1123.29	843.404		D65	590.412	373.033
D115	800.847	709.919		D145	1742.22	800.294		D67	1353.86	567.734
D117	1154.6	618.001		D1	1487.46	824.328		D69	618.558	550.36
D119	692.006	603.895		D3	3484.38	748.352		D71	1201.62	470.787
D121	965.594	867.706		D5	1726.19	803.626		D73	879.996	369.163
D123	1033.01	565.588		D7	1144.85	535.541		D75	1515.79	1005.66
D125	1219.4	910.611		D9	2360.86	423.681		D77	1106.02	796.052
D127	581.53	523.323		D11	554.547	448.449		D79	1673.75	1130.49
D1	523.462	452.712		D13	1150.49	478.781		D81	999.932	727.054
D3	599.384	390.847		D15	935.581	756.845		D83	2024.47	1052.27
D5	1286.7	382.087		D17	1604.76	717.373		D85	825.908	512.022
D7	1720.19	459.914		D19	1211.56	849.078		D87	1512.76	1015.61
D9	512.623	386.385		D21	861.857	541.842		D89	932.469	782.075
D11	644.704	338.251		D23	911.572	614.001		D91	1346.53	955.367
D13	367.996	239.18		D25	1195.74	555.262		D93	1083.45	941.956
D15	731.49	450.628		D27	896.013	688.59		D95	1505.15	1105.4
D17	1097.81	241.653		D29	844.131	657.344		D97	873.716	679.269
D19	3316.45	602.325		D31	646.798	486.273		D99	976.766	719.892
D21	567.774	380.701		D33	815.227	650.874		D101	1692.32	870.108
D23	465.056	367.996		D35	1208.5	349.316		D103	541.844	430.768
D25	549.445	465.482		D1	1207.62	977.367		D105	1452.6	791.637
D27	1081.01	446.356		D3	1132.75	1002.43		D107	1216.39	745.815
D29	508.872	457.61		D5	946.443	621.631		D109	465.565	409.566
D31	331.545	273.034		D7	724.298	486.847		D111	871.561	442.053
D1	773.477	530.33		D9	1118.76	735.413		D113	1628.88	962.552
D3	493.24	444.215		D11	1711.24	1093.58		D115	1126.12	622.251
D5	492.683	370.167		D13	1272.29	636.993		D117	1204.92	770.444
D7	517.339	439.865		D15	1386.84	937.832		D119	1352.04	865.537
D9	775.998	309.063		D17	1281.5	935.451		D121	1024.46	774.098
D11	479.117	458.348		D19	1274.46	460.442		D123	1253.11	1129.02
D13	559.072	383.131		D21	1120.15	806.276		D125	743.518	567.342
D15	453.529	364.769		D23	975.983	761.162		D127	1633.38	1402
D17	469.01	419.263		D25	901.444	511.76		D129	1432.75	935.746
D19	583.066	356.305		D27	1242.88	629.305		D131	1688.76	1254.74
D21	511.227	499.145		D29	1133.65	952.779		D133	556.017	525.731
D23	580.022	522.562		D31	896.254	565.121		D135	1024.06	791.377
D25	433.928	294.086		D33	658.595	404.978		D137	966.311	847.045
D27	1088.21	265.625		D35	926.154	688.407		D139	1479.54	996.231
D29	554.853	516.394		D37	1201.79	717.264		D141	761.088	484.004
D31	1720.9	559.126		D39	993.489	460.001		D143	681.28	520.205
D33	728.618	626.755		D41	1336.6	667.264		D145	942.809	720.605
D35	525.242	385.909		D43	879.811	739.995		D147	660.068	567.523
D37	548.547	398.361		D45	1078.83	755.903		D149	899.236	589.948
D39	1165.01	504.012		D1	2295.56	1068.83		D151	1463.78	688.794
D41	737.526	371.155		D3	2593.52	1266.4		D153	423.684	364.877
D43	639.338	351.562		D5	2313.71	1013.35		D155	1713.61	780.214
D45	612.572	484.438		D7	2011.8	1021.7		D157	610.488	471.477
D47	578.864	470.375		D9	2098.71	477.418		D159	849.967	820.799
D49	620.934	504.859		D11	2540.84	1040.65		D161	498.313	464.977
D51	433.295	387.881		D13	530.404	413.483		D163	816.978	667.308
D53	639.338	426.909		D15	1089	770.819		D165	666.384	559.604
D55	1298.5	363.512		D17	1247.46	940.798		D169	889.389	659.576
D57	924.189	301.769		D19	1081	755.954		D171	1366.48	999.042
D59	484.249	373.451		D21	1820.78	774.332		D173	699.656	652.46
D61	548.658	462.524		D25	1689.34	1058.67		D175	860.444	644.072
D63	557.815	431.459		D27	2189.98	863.659		D177	1178.69	803.024
D65	812.049	497.123		D29	1688.78	626.134		D179	1161.37	842.186
D67	470.44	314.253		D31	2314.71	1335.53		D181	671.497	529.07
D69	520.104	260.169		D33	1799.12	1063.49		D183	900.243	806.615
D71	1650.29	398.514		D35	1463.02	735.91		D185	1614.08	1042.35
D73	1240.29	600.75		D37	1324.59	647.928		D187	2066.98	1235.47
D75	573.248	514.024		D39	1255.6	1078.12		D189	1611	1345.08
D77	787.514	565.8		D41	1489.79	607.374		D191	1126.17	964.771
D79	685.811	585.938		D43	1190.1	897.467		D193	719.322	630.631
D81	726.226	457.215		D45	1343.54	1062.4		D195	1349.91	1150.8
D83	531.996	416.707		D47	1557.4	451.452		D197	1038.8	936.33
D85	845.52	359.46		D49	1974.61	810.443		D199	921.271	714.624
D87	707.84	494.106		D51	1199.34	585.21		D201	639.863	534.472
D89	1671.31	610.226		D53	1206.66	739.529		D203	955.367	674.368
D91	1133.05	569.027		D55	783.076	485.643		D205	913.667	781.287
D93	898.981	688.21		D57	2228.41	1075.39		D207	822.734	709.34
D95	1091.54	507.812		D59	1059.17	775.71		D209	1598.75	886.828
D97	950.753	448.658		D61	1692.47	1028.99		D211	2350.65	727.618
D99	739.015	361.914		D63	1596.12	785.062		D213	1974.3	928.794
D101	684.029	432.519		D65	1458.24	711.623		D215	1637.14	1221.94
D1	674.097	496.34		D67	1787.7	1543.4		D217	948.919	921.011
D3	596.174	351.245		D69	1258.65	453.223		D219	1093.3	965.054
D5	656.937	411.64		D71	1327.21	910.756		D221	1212.78	806.869
D7	584.561	448.793		D73	1236.82	781.825		D223	1753.31	1542.02
D9	697.578	576.795		D75	1170.42	1038.42		D225	1559.42	643.7
D11	744.913	395.323		D77	1193.31	760.59		D1	1268.16	662.687
D13	451.025	267.623		D79	1089.12	733.911		D3	780.247	686.474
D15	515.503	456.416		D81	1113.85	751.408		D5	1128.68	853.841
D17	690.341	421.831		D83	1258.65	784.779		D7	1259.09	619.789
D19	728.687	546.729		D85	1851.46	989.982		D9	1771.76	934.638
D21	468.783	330.424		D87	1088.8	704.459		D11	882.829	646.184
D23	641.567	491.21		D1	1362.6	840.852		D13	1012.34	705.789
D25	951.907	261.724		D3	1086.86	828.125		D15	1958.55	674.228
D27	384.571	345.447		D5	741.57	542.674		D17	711.202	677.359
D29	678.536	528.285		D7	962.492	546.931		D19	1191.6	982.646
D31	633.104	387.738		D9	1577.43	1124.48		D21	1371.95	1223
D33	482.758	350.592		D11	943.988	385.909		D23	1599	644.066
D35	814.278	516.138		D13	892.439	674.459		D25	655.934	535.294
D37	1450.74	476.544		D15	1582.47	751.991		D27	1004.48	789.291
D39	793.705	562.342		D17	1129.03	602.171		D29	945.191	668.252
D41	697.687	456.416		D19	1090.28	748.208		D31	1099.51	598.955
D43	945.081	412.911		D21	1884.76	1226.36		D33	1116.15	800.328
D45	777.557	436.36		D23	1082.59	617.781		D35	893.253	796.851
D47	658.464	539.31		D25	1267.58	658.664		D37	1102.24	742.319
D49	625.121	362.925		D27	801.381	372.141		D39	945.424	763.109
				D29	911.421	604.851		D41	622.416	531.575
				D31	1233.34	768.807		D43	1727.93	1044.11
				D33	1205.15	606.614		D45	853.686	640.978
				D35	511.823	393.427
				D37	2085.34	1168.56
				D39	1876.11	953.157
				D41	2540.73	793.228
				D43	1415.44	896.533
				D45	1611.16	1139.05
				D47	627.193	424.471
				D49	2331.35	790.955
				D51	1083.91	977.593
				D53	851.025	644.235
				D55	1409.93	626.755
				D57	904.16	751.991
				D59	1351.59	1035.3
				D61	1078.52	748.86
				D63	1378.64	597.95
				D65	1192.53	641.815
				D67	583.223	526.692
				D69	1305.9	528.716
				D71	860.44	706.805
				D73	1115.47	600.953
				D75	2087.63	922.404
				D77	856.708	479.69
				D79	1078.61	344.548
				D81	749.715	511.823
				D83	982.171	643.477
				D85	761.669	486.638
				D87	748.901	518.046
				D89	1044.54	597.95
				D91	820.312	618.422
				D93	1613.24	929.786
				D95	888.292	593.956
				D97	2076.95	812.049

## Sheet: Fig 3B-C
Tumor Number
	L-Dnm1l KO															L-Mfn1/2 DKO
12M	16	12	3	4	0	3	0	4	0	0						0	0	0	0	0	0
15-18M	3	15	2	5	3	4	1	12	6	4	5	9				1	0	0	1	0	2	1	0	0	0	0	0	0	0
Max Tumor Size (mm)
	L-Dnm1l KO														L-Mfn1/2 DKO
12M	0	0	1	5	2	1	2.5	0	0	2					0	0	0	0	0	0
15-18M	2	2	7	2	6	4	2	2	8	3	1	15			1	0	0	2	0	5	0	0	0	10	0	0	0	0

## Sheet: Fig 3D
ALT
	WT												L-Dnm1l KO												L-Mfn1/2/Dnm1l TKO												L-Mfn1/2 DKO
6M	31.83	17.51	43.15	33.07									94.97	40.68	92.67	56.06	68.44	75.34	70.21	97.8					29.18	35.55	28.47	32.54									43.33	39.61	37.32	34.13	55.71
12M	37.85	26.53	25.82	28.47	47.75	25.29	27.06	38.55	23.52	23.17	18.92		85.77	163.59	79.94	58.71	28.64	33.42							14.68	21.75	38.91	36.96									49.87	29.36	30.59	41.74	39.44
15-18M	23.87	26.7	26.7	29.71	34.13	29.71	30.24	23.17					43.86	90.9	30.77	38.91	29	29	101.33	44.04	47.57	22.46			44.92	32.01	88.07	37.32	30.95	53.41	56.06						21.4	62.43	26.88	41.74	43.86	44.21	4.95	50.58	41.38

## Sheet: Fig 4F
IRF7_2M quantification
	WT		Drp1 KO		TKO
	20		62		19
	25		80		16
	29		62		15
	31		53		11
	17		77		16
	38		62		30
	24		64		15
	33		71		24
	23		69		19
	28		104		27
	52		83		19
	29		106		21
	22		79		22
	38		96		28
	58		85		26
			94
			72

## Sheet: Fig 5D
cytidine						uridine 5'-monophosphate (UMP)
WT	Drp1 KO	DKO	TKO			WT	Drp1 KO	DKO	TKO
1.00986	1.07284	0.87195	1.48676			1.43947	1.33254	0.850548	1.39443
1.08166	1.33876	0.811317	0.800431			1.00055	1.80498	1.72386	1.01939
0.902912	1.34929	0.928538	0.973163			1.49458	1.85686	1.12971	1.30796
0.883752	1.69116	1.19302	0.896926			1.10602	1.94679	0.856024	1.5229
1.06133	1.12997	0.772353	1.04472			1.06469	1.54595	1.55264	1.65727
0.890303	1.28289	1.27984	1.00106			1.76535	1.56101	1.4825	1.17661
uridine 5'-triphosphate (UTP)						uracil
WT	Drp1 KO	DKO	TKO			WT	Drp1 KO	DKO	TKO
0.39442	0.996253	1.36914	0.905063			0.512774	1.24256	0.3958	0.861492
0.933545	1.35586	1.70425	0.610118			1.7303	1.1567	0.302907	0.498603
2.15747	1.24204	2.43757	1.02473			0.408961	1.09337	0.244836	0.508109
0.724373	1.04124	0.716738	0.39442			0.877682	0.804641	1.6803	1.14381
0.39442	1.05513	0.39442	0.39442			0.608092	1.05408	0.477897	0.424428
0.39442	0.430205	0.622455	0.39442			0.195811	1.24528	0.514552	0.460735
uridine 5'-diphosphate (UDP)						orotate
WT	Drp1 KO	DKO	TKO			WT	Drp1 KO	DKO	TKO
1.04014	1.40211	1.13756	1.12609			0.317734	9.74323	0.983423	0.639401
0.959501	1.80491	1.69306	0.853626			0.669748	13.4165	0.718953	0.376039
1.56852	1.49784	1.69849	1.24679			0.589022	16.47	0.702758	0.557057
0.879565	1.40106	1.01782	0.732133			0.532635	9.04843	0.808714	1.45526
0.874753	1.52171	1.01379	1.03852			0.367217	15.7223	1.01658	0.70631
1.07138	1.00453	1.12183	0.876252			0.548389	15.1578	1.29234	0.566707
dihydroorotate						N-carbamoylaspartate
WT	Drp1 KO	DKO	TKO			WT	Drp1 KO	DKO	TKO
0.967399	20.5006	0.929105	1.2549			0.076323	1	0.089841	0.076323
0.894552	58.6536	1.54397	0.736695			0.076323	4.54438	0.083804	0.076323
0.739945	77.1753	0.818641	1.56261			0.076323	3.81552	0.076323	0.076323
0.729658	17.9081	1.00068	1.34649			0.076323	0.57401	0.076323	0.076323
1.10668	54.0151	1.49234	0.726692			0.076323	3.5246	0.076323	0.076323
1.88201	77.0357	1.50814	1.47086			0.076323	1.86067	0.076323	0.076323
glutamine
WT	Drp1 KO	DKO	TKO
1.41018	0.845963	1.05475	0.896811
0.561923	1.09181	1.11579	1.26738
0.685775	1.08684	1.13615	0.850811
1.05325	1.1844	0.382574	1.27612
1.19752	1.46387	1.16864	0.802198
2.03838	1.66051	0.90803	1.59619

## Sheet: Fig 7C
H2AX_2M							H2AX_6M
	WT		Drp1 KO		TKO			WT		Drp1 KO		TKO
	0		7		0			0		4		1
	1		8		1			0		4		0
	3		5		1			1		5		0
	0		6		2			2		9		2
	0		4		0			0		10		6
	0		4		1			0		8		3
	1		7		2			1		6		6
	0		8		2			0		6		5
	1		8		0			3		0		3
	1		6		0			0		0		3
	5		14		5			1		5		0
	2		12		3			2		4		0
	2		22		4			1		1
	1		18		4					0
	1		17		5					0
	1		19		5
	3		17		4
	3		15		5
			18
			18
Ki67_2M							Ki67_6M
	WT		Drp1 KO		TKO			WT		Drp1 KO		TKO
	27		14		13			5		11		21
	20		29		12			6		23		18
	11		29		12			9		20		26
	10		32		8			10		22		5
	14		52		14			4		19		8
	13		52		14			12		21		12
	14		41		15			7		26		13
	10		31		11			7		26		12
	19		29		9			12		34		13
	11		40		15			5		33		10
	12		41		18			8		24		10
	9		38		27			6		27		12
	9		42		24			6		19		9
	7		65		27			6		31		7
	13		53		40							8
	9		60		27							11
	12		60		18							19
	14		54
	9		89

## Sheet: Fig 8 B-D
ALT					Tumor Number					Max Tumor size (mm)
	WT	L-Dnm1l KO	TKO			WT	L-Dnm1l KO	TKO			WT	L-Dnm1l KO	TKO
	38.02	88.78	49.6945			0	1	0			0	2	0
	27.59	210.1	44.0354			0	4	0			0	10	0
	26.88	384.06	27.0579			0	18	0			0	25	0
	432.96	161.11	29.8875			5	4	0			23	9	0
	25.11	154.92	31.656			1	2	0			2	6	0
	21.93	113.36	34.8392			0	0	0			0	0	0
	22.283	102.219	35.5466			0	3	0			0	5	0
	23.6977	88.7781	30.9486			1	0	0			2	0	0
	239.276	228.312	176.142			23	5	6			23	18	25
	28.6495	176.849	23.1672			0	5	0			0	14	6
	47.926	229.373	36.7846			1	2	3			1	13	0
		177.91					8					14

## Sheet: Fig9B
	ALT			Total Tumor No.			Tumor Max. Size (mm)
	Dnm1l KO	Dnm1l, cGas DKO		Dnm1l KO	Dnm1l, cGas DKO		Dnm1l KO	Dnm1l, cGas DKO
	96.9132	170.129		2	2		15	12
	132.106	112.299		0	4		0	25
	248.296	90.1929		14	0		25	0
	77.6367	124.855		9	0		25	0
	142.186	131.222		10	2		22	11
	69.8553	135.997		0	2		0	1
	116.013	135.113		4	1		28	1
	279.316	36.254		10	1		24	5
	154.743	47.926		12	0		21	0
		50.4019			0			0
		30.5949			1			4
		55.1768			1			8
		45.8039			0			0

[truncated: 11 more sheets: Fig S3 , sFig 4A-B, SFig 5B, SFig6C, SFig7A, SFig7B, SFig7C, SFig 7G, Fig S9 B, SFig 21B, SFig24B]
